# Supplementary material for: The Relationship of Pork Meat Consumption with Nutrient Intakes, Diet Quality, and Biomarkers of Health Status in Korean Older Adults
Source: Nutrients. 2024 Dec 4;16(23):4188. doi: 10.3390/nu16234188 (PMC11644605; doi:10.3390/nu16234188)
Supplement: Supplementary file 1 [file nutrients-16-04188-s001.zip]

Archive with 1 entries (1 files):
- nutrients-3350590-supplementary.pdf
